# Supplementary material for: Determining the effects of paternal obesity on sperm chromatin at histone H3 lysine 4 tri-methylation in relation to the placental transcriptome and cellular composition
Source: eLife. 2024 Nov 29;13:e83288. doi: 10.7554/eLife.83288 (PMC11717366; doi:10.7554/eLife.83288)
Supplement: Supplementary file 3. [file elife-83288-supp3.zip]

Archive with 1 entries (1 files):
- Supplementary_file_3.html
